# Supplementary material for: cancercelllines.org—a novel resource for genomic variants in cancer cell lines
Source: Database (Oxford). 2024 Apr 30;2024:baae030. doi: 10.1093/database/baae030 (PMC11060486; doi:10.1093/database/baae030)
Supplement: baae030_Supp [file baae030_supp.zip]

Archive with 1 entries (1 files):
- suppl_data/user_guide.pdf
